# Supplementary material for: Relative Reproduction Number of SARS-CoV-2 Omicron (B.1.1.529) Compared with Delta Variant in South Africa
Source: J Clin Med. 2021 Dec 23;11(1):30. doi: 10.3390/jcm11010030 (PMC8745053; doi:10.3390/jcm11010030)
Supplement: Supplementary file 1 [file jcm-11-00030-s001.zip]

Archive with 1 entries (1 files):
- jcm-1527228-supplementary.xlsx
